# Supplementary material for: Zinc Chloride Exposure Inhibits Brain Acetylcholine Levels, Produces Neurotoxic Signatures, and Diminishes Memory and Motor Activities in Adult Zebrafish
Source: Int J Mol Sci. 2018 Oct 16;19(10):3195. doi: 10.3390/ijms19103195 (PMC6213992; doi:10.3390/ijms19103195)
Supplement: Supplementary file 1 [file ijms-19-03195-s001.zip]

Archive with 3 entries (3 files):
- Video S1_ Mirror Biting_ZnCl2_10x speed.mp4
- Video S2_predator_ZnCl2 10x speed.mp4
- Video S3_circadian_ZnCl2_5x speed.mp4
